# Supplementary material for: The non-muscle ADF/cofilin-1 controls sarcomeric actin filament integrity and force production in striated muscle laminopathies
Source: Cell Rep. 2021 Aug 24;36(8):109601. doi: 10.1016/j.celrep.2021.109601 (PMC8411111; doi:10.1016/j.celrep.2021.109601)
Supplement: Table S2. Genes with altered expression as defined by p value < 0.01 and −2 ≤ fold change ≥ 2 in soleus between young and old Lmnap.H222P/H222P mice, related to STAR Methods [file mmc2.xlsx]

## Sheet: Table S2
Affymertix probe ID	Fold Change	P value	FDR P value	Gene Symbol	Entrez ID	Ensemb ID	Description	Gene Biotype
17295456	8.59	0.0015	0.0343	2310020H05Rik	69603	ENSMUSG00000100410	RIKEN cDNA 2310020H05 gene	lncRNA
17364176	8.39	4.86e-09	1.29e-05	Ankrd1	107765	ENSMUSG00000024803	ankyrin repeat domain 1 (cardiac muscle)	protein_coding
17503531	7.02	0.019	0.1656	Rps13-ps1	625298	ENSMUSG00000066362	Ribosomal protein S13, pseudogene 1 [Source:MGI Symbol;Acc:MGI:3647042]	processed_pseudogene
17501204	5.05	1.57e-07	7.96e-05
17372552	4.98	1.77e-09	7.63e-06	Fam171b	241520	ENSMUSG00000048388	family with sequence similarity 171, member B	protein_coding
17498323	4.55	9.87e-09	1.5e-05	Tnfrsf23	79201	ENSMUSG00000037613	tumor necrosis factor receptor superfamily, member 23	protein_coding
17501226	4.46	2.2e-08	2.44e-05	Gm47612		ENSMUSG00000112791	Predicted gene, 47612 [Source:MGI Symbol;Acc:MGI:6096672]	processed_pseudogene
17257221	4.42	3.09e-08	3.04e-05	Myl4	17896	ENSMUSG00000061086	myosin, light polypeptide 4	protein_coding
17477391	4.37	4.11e-08	3.54e-05	Klk1	16612	ENSMUSG00000063903	kallikrein 1	protein_coding
17264330	4.17	1.08e-06	0.0003
17500932	4.15	4.87e-08	3.9e-05	Ccdc110	212392	ENSMUSG00000071104	coiled-coil domain containing 110	protein_coding
17296881	3.99	0.0007	0.0213	Gm9602	673676	ENSMUSG00000090539	predicted gene 9602	protein_coding
17441351	3.97	6.43e-11	7.39e-07	Srrm4os	76798	ENSMUSG00000086219	serine/arginine repetitive matrix 4, opposite strand	lncRNA
17501220	3.92	7.3e-09	1.32e-05	Gm47612		ENSMUSG00000112791	Predicted gene, 47612 [Source:MGI Symbol;Acc:MGI:6096672]	processed_pseudogene
17501222	3.92	7.3e-09	1.32e-05	Gm47612		ENSMUSG00000112791	Predicted gene, 47612 [Source:MGI Symbol;Acc:MGI:6096672]	processed_pseudogene
17503937	3.84	1.98e-07	9.12e-05	Mt2	17750	ENSMUSG00000031762	metallothionein 2	protein_coding
17501224	3.72	4.32e-09	1.24e-05	Gm47612		ENSMUSG00000112791	Predicted gene, 47612 [Source:MGI Symbol;Acc:MGI:6096672]	processed_pseudogene
17254065	3.61	1.55e-08	1.94e-05	Ccl8	20307	ENSMUSG00000009185	chemokine (C-C motif) ligand 8	protein_coding
17341150	3.55	2.87e-11	4.95e-07	Gm3448	100041639	ENSMUSG00000079710	predicted gene 3448	protein_coding
17341150	3.55	2.87e-11	4.95e-07	Tcte3	21647	ENSMUSG00000079707	t-complex-associated testis expressed 3	protein_coding
17241032	3.51	1.44e-05	0.0015	Ddit4	74747	ENSMUSG00000020108	DNA-damage-inducible transcript 4	protein_coding
17462145	3.49	6.73e-05	0.0042	8430408G22Rik	213393	ENSMUSG00000048489	RIKEN cDNA 8430408G22 gene	protein_coding
17437876	3.48	2.47e-08	2.58e-05	Uchl1	22223	ENSMUSG00000029223	ubiquitin carboxy-terminal hydrolase L1	protein_coding
17230873	3.46	0.0035	0.0588	9330162B11Rik	320272	ENSMUSG00000103577	RIKEN cDNA 9330162B11 gene	lncRNA
17250958	3.38	2.33e-08	2.51e-05	Myh3	17883	ENSMUSG00000020908	myosin, heavy polypeptide 3, skeletal muscle, embryonic	protein_coding
17501228	3.34	1.56e-08	1.94e-05
17305910	3.25	6.25e-08	4.53e-05	3632451O06Rik	67419	ENSMUSG00000036242	RIKEN cDNA 3632451O06 gene	protein_coding
17550334	3.24	1.06e-06	0.0003
17550336	3.24	1.06e-06	0.0003
17550338	3.24	1.06e-06	0.0003
17550340	3.24	1.06e-06	0.0003
17550344	3.24	1.06e-06	0.0003
17550352	3.24	1.06e-06	0.0003
17550354	3.24	1.06e-06	0.0003
17550356	3.24	1.06e-06	0.0003
17550358	3.24	1.06e-06	0.0003
17231033	3.22	0.0003	0.0132	Atf3	11910	ENSMUSG00000026628	activating transcription factor 3	protein_coding
17233303	3.16	1.49e-05	0.0015	Gm47612		ENSMUSG00000112791	Predicted gene, 47612 [Source:MGI Symbol;Acc:MGI:6096672]	processed_pseudogene
17230174	3.12	1.04e-07	5.99e-05	Chml	12663	ENSMUSG00000078185	choroideremia-like	protein_coding
17547793	3.09	2.4e-06	0.0005
17217651	3.08	8.52e-09	1.4e-05	Tnnt2	21956	ENSMUSG00000026414	troponin T2, cardiac	protein_coding
17251133	3.07	2.96e-07	0.0001	Myh8	17885	ENSMUSG00000055775	myosin, heavy polypeptide 8, skeletal muscle, perinatal	protein_coding
17287361	2.99	0.0004	0.0135	Gadd45g	23882	ENSMUSG00000021453	growth arrest and DNA-damage-inducible 45 gamma	protein_coding
17363680	2.99	9.7e-08	5.99e-05	Gm35438	102639019		predicted gene, 35438	processed_pseudogene
17286641	2.95	2.12e-05	0.0019	Dsp	109620	ENSMUSG00000054889	desmoplakin	protein_coding
17501214	2.94	3.66e-05	0.0028
17226550	2.91	8.19e-05	0.0048	Mcm6	17219	ENSMUSG00000026355	minichromosome maintenance deficient 6 (MIS5 homolog, S. pombe) (S. cerevisiae)	protein_coding
17548296	2.88	1.16e-05	0.0014
17341164	2.85	6.68e-09	1.32e-05	Tcte3	21647	ENSMUSG00000079707	t-complex-associated testis expressed 3	protein_coding
17341164	2.85	6.68e-09	1.32e-05	Gm3448	100041639	ENSMUSG00000079710	predicted gene 3448	protein_coding
17549772	2.85	8.58e-06	0.0011
17383232	2.83	7.58e-06	0.001	Mymk	66139	ENSMUSG00000009214	myomaker, myoblast fusion factor	protein_coding
17246352	2.78	3.94e-09	1.24e-05	Gdf11	14561	ENSMUSG00000025352	growth differentiation factor 11	protein_coding
17264180	2.78	3.49e-07	0.0001	Gm12295	327946	ENSMUSG00000085162	predicted gene 12295	lncRNA
17282074	2.75	6.47e-06	0.0009	Rab15	104886	ENSMUSG00000021062	RAB15, member RAS oncogene family	protein_coding
17312186	2.75	3e-06	0.0005	Psca	72373	ENSMUSG00000022598	prostate stem cell antigen	protein_coding
17549388	2.75	1.44e-05	0.0015
17291694	2.73	1.77e-06	0.0004	Serpinb1a	66222	ENSMUSG00000044734	serine (or cysteine) peptidase inhibitor, clade B, member 1a	protein_coding
17473637	2.73	1.41e-06	0.0003	Peg3os	100169889		Peg3 opposite strand	ncRNA
17233210	2.71	0.0005	0.017	Lilr4b	14727	ENSMUSG00000112023	leukocyte immunoglobulin-like receptor, subfamily B, member 4B	protein_coding
17547833	2.71	3.43e-08	3.11e-05
17292632	2.66	0.023	0.1849	n-R5s54		ENSMUSG00000065771	nuclear encoded rRNA 5S 54 [Source:MGI Symbol;Acc:MGI:4421899]	rRNA
17324510	2.66	5.96e-08	4.53e-05	Gm4524	100043571	ENSMUSG00000090257	predicted gene 4524	lncRNA
17367385	2.63	0.0056	0.0793	Otud1	71198	ENSMUSG00000043415	OTU domain containing 1	protein_coding
17547744	2.63	0.0004	0.0135	Gm19945		ENSMUSG00000116475	Predicted gene, 19945 [Source:MGI Symbol;Acc:MGI:5012130]	processed_pseudogene
17547744	2.63	0.0004	0.0135	Gm12891		ENSMUSG00000080929	Predicted gene 12891 [Source:MGI Symbol;Acc:MGI:3649646]	processed_pseudogene
17547744	2.63	0.0004	0.0135	Gm15452		ENSMUSG00000084353	Predicted gene 15452 [Source:MGI Symbol;Acc:MGI:3768636]	processed_pseudogene
17547744	2.63	0.0004	0.0135	Cks2	66197	ENSMUSG00000062248	CDC28 protein kinase regulatory subunit 2	protein_coding
17548303	2.63	0.0004	0.0135	Gm15452		ENSMUSG00000084353	Predicted gene 15452 [Source:MGI Symbol;Acc:MGI:3768636]	processed_pseudogene
17548303	2.63	0.0004	0.0135	Cks2	66197	ENSMUSG00000062248	CDC28 protein kinase regulatory subunit 2	protein_coding
17548303	2.63	0.0004	0.0135	Gm12891		ENSMUSG00000080929	predicted gene 12891 [Source:MGI Symbol;Acc:MGI:3649646]	processed_pseudogene
17548303	2.63	0.0004	0.0135	Gm19945		ENSMUSG00000116475	Predicted gene, 19945 [Source:MGI Symbol;Acc:MGI:5012130]	processed_pseudogene
17548955	2.63	0.0004	0.0135	Gm12891		ENSMUSG00000080929	Predicted gene 12891 [Source:MGI Symbol;Acc:MGI:3649646]	processed_pseudogene
17548955	2.63	0.0004	0.0135	Gm15452		ENSMUSG00000084353	Predicted gene 15452 [Source:MGI Symbol;Acc:MGI:3768636]	processed_pseudogene
17548955	2.63	0.0004	0.0135	Cks2	66197	ENSMUSG00000062248	CDC28 protein kinase regulatory subunit 2	protein_coding
17548955	2.63	0.0004	0.0135	Gm19945		ENSMUSG00000116475	Predicted gene, 19945 [Source:MGI Symbol;Acc:MGI:5012130]	processed_pseudogene
17264151	2.59	2.11e-11	4.95e-07	Gm25991		ENSMUSG00000076394	predicted gene, 25991 [Source:MGI Symbol;Acc:MGI:5455768]	miRNA
17290199	2.58	0.0003	0.0113	AF067061	236546	ENSMUSG00000095071	cDNA sequence AF067061	protein_coding
17550342	2.58	1.22e-05	0.0014
17230045	2.57	0.0048	0.0719	Ifi204	15951	ENSMUSG00000073489	interferon activated gene 204	protein_coding
17262594	2.57	2.97e-09	1.02e-05	Olfr1373	211472	ENSMUSG00000062204	olfactory receptor 1373	protein_coding
17344126	2.57	1.45e-05	0.0015	Hspa1b	15511	ENSMUSG00000090877	heat shock protein 1B; heat shock protein 1B	protein_coding
17370659	2.56	6.02e-09	1.3e-05	Kif5c	16574	ENSMUSG00000026764	kinesin family member 5C	protein_coding
17547719	2.55	5.55e-07	0.0002	Ahnak2		ENSMUSG00000116252	AHNAK nucleoprotein 2	protein_coding
17547719	2.55	5.55e-07	0.0002	Ahnak2	100041194	ENSMUSG00000072812	AHNAK nucleoprotein 2	protein_coding
17411751	2.54	2.16e-09	8.28e-06	Trp53inp1	60599	ENSMUSG00000028211	transformation related protein 53 inducible nuclear protein 1	protein_coding
17516707	2.54	3.31e-08	3.08e-05	Mpzl3	319742	ENSMUSG00000070305	myelin protein zero-like 3	protein_coding
17513641	2.53	3.26e-08	3.08e-05	Slc7a5	20539	ENSMUSG00000040010	solute carrier family 7 (cationic amino acid transporter, y+ system), member 5	protein_coding
17262065	2.52	1.1e-05	0.0013	Cyfip2	76884	ENSMUSG00000020340	cytoplasmic FMR1 interacting protein 2	protein_coding
17299672	2.51	2.96e-07	0.0001	Tppp2	219038	ENSMUSG00000008813	tubulin polymerization-promoting protein family member 2	protein_coding
17239266	2.5	1.22e-06	0.0003	Gm48666		ENSMUSG00000111983	Predicted gene, 48666 [Source:MGI Symbol;Acc:MGI:6098284]	processed_pseudogene
17239266	2.5	1.22e-06	0.0003	Gm25979	115485733	ENSMUSG00000087802	predicted gene, 25979	snoRNA
17450501	2.5	8.49e-09	1.4e-05	Gbp10	626578	ENSMUSG00000105096	guanylate-binding protein 10	protein_coding
17486110	2.49	2.58e-07	0.0001	Peg3	18616	ENSMUSG00000002265	paternally expressed 3	protein_coding
17541528	2.49	8.73e-11	7.52e-07	Igsf1	209268	ENSMUSG00000031111	immunoglobulin superfamily, member 1	protein_coding
17355391	2.48	1.53e-08	1.94e-05	Me2	107029	ENSMUSG00000024556	malic enzyme 2, NAD(+)-dependent, mitochondrial	protein_coding
17250162	2.47	0.0002	0.0095	Hist3h2ba	78303	ENSMUSG00000056895	histone cluster 3, H2ba	protein_coding
17549228	2.47	1.08e-07	5.99e-05
17549314	2.47	1.08e-07	5.99e-05
17504327	2.43	8.99e-08	5.74e-05	Ndrg4	234593	ENSMUSG00000036564	N-myc downstream regulated gene 4	protein_coding
17351426	2.42	1.95e-07	9.12e-05	Gnal	14680	ENSMUSG00000024524	guanine nucleotide binding protein, alpha stimulating, olfactory type	protein_coding
17420823	2.41	3.41e-05	0.0026	Gm13029	102636673	ENSMUSG00000086164	predicted gene 13029	ncRNA
17544734	2.4	1.81e-08	2.08e-05	Bex1	19716	ENSMUSG00000050071	brain expressed gene 1	protein_coding
17503942	2.36	1.19e-09	5.86e-06	Mt1	17748	ENSMUSG00000031765	metallothionein 1	protein_coding
17374156	2.35	3.07e-07	0.0001	Muc15	269328	ENSMUSG00000050808	mucin 15	protein_coding
17219895	2.33	0.0038	0.0619	Gm25993		ENSMUSG00000093132	predicted gene, 25993 [Source:MGI Symbol;Acc:MGI:5455770]	miRNA
17216447	2.31	3.48e-06	0.0006	Serpinb7	116872	ENSMUSG00000067001	serine (or cysteine) peptidase inhibitor, clade B, member 7	protein_coding
17387131	2.31	3.83e-06	0.0006	Ccdc141	545428	ENSMUSG00000044033	coiled-coil domain containing 141; predicted gene, 39861	protein_coding
17387131	2.31	3.83e-06	0.0006	Gm39861	105244213		predicted gene, 39861	ncRNA
17262596	2.3	8.3e-07	0.0002	Olfr1372-ps1	257871	ENSMUSG00000108218	olfactory receptor 1372, pseudogene 1	transcribed_unprocessed_pseudogene
17434467	2.3	1.65e-05	0.0017	Mterf1b	208595	ENSMUSG00000053178	mitochondrial transcription termination factor 1b	protein_coding
17550332	2.3	0.0003	0.0122
17550360	2.3	0.0003	0.0122
17227103	2.27	0.0032	0.055	Gm24517		ENSMUSG00000096676	predicted gene, 24517 [Source:MGI Symbol;Acc:MGI:5454294]	snRNA
17329454	2.27	1.79e-07	8.83e-05	P3h2	210530	ENSMUSG00000038168	prolyl 3-hydroxylase 2	protein_coding
17396238	2.27	0.0223	0.1821	Gm23330		ENSMUSG00000096211	predicted gene, 23330 [Source:MGI Symbol;Acc:MGI:5453107]	snRNA
17549946	2.27	0.0032	0.055	Gm24517		ENSMUSG00000096676	Predicted gene, 24517 [Source:MGI Symbol;Acc:MGI:5454294]	snRNA
17341155	2.26	4.07e-06	0.0007	Gm3448	100041639	ENSMUSG00000079710	predicted gene 3448; predicted gene 3417	protein_coding
17341155	2.26	4.07e-06	0.0007	Tcte3	21647	ENSMUSG00000079707	predicted gene 3448; predicted gene 3417	protein_coding
17537883	2.25	1.6e-05	0.0016	Tceal7	100040972	ENSMUSG00000079428	transcription elongation factor A (SII)-like 7	protein_coding
17549216	2.25	2.95e-06	0.0005	H2-Q7	15018	ENSMUSG00000060550	Histocompatibility 2, Q region locus 7	protein_coding
17549216	2.25	2.95e-06	0.0005	H2-Q5	15016	ENSMUSG00000055413	histocompatibility 2, Q region locus 5	protein_coding
17445713	2.24	0.0006	0.0185
17467316	2.24	4.38e-06	0.0007	Gadd45a	13197	ENSMUSG00000036390	growth arrest and DNA-damage-inducible 45 alpha	protein_coding
17228395	2.23	2.83e-06	0.0005	Gm5532	433367	ENSMUSG00000073535	predicted gene 5532	lncRNA
17449108	2.23	9.08e-05	0.0052	Tecrl	243078	ENSMUSG00000049537	trans-2,3-enoyl-CoA reductase-like	protein_coding
17327985	2.22	3.4e-05	0.0026
17291122	2.21	4.09e-08	3.54e-05	Zfp322a	218100	ENSMUSG00000046351	zinc finger protein 322A	protein_coding
17342617	2.21	3.07e-07	0.0001	Arhgdig	14570	ENSMUSG00000073433	Rho GDP dissociation inhibitor (GDI) gamma	protein_coding
17419553	2.21	7.12e-07	0.0002	Map3k6	53608	ENSMUSG00000028862	mitogen-activated protein kinase kinase kinase 6	protein_coding
17512467	2.21	5.59e-06	0.0008	Agrp	11604	ENSMUSG00000005705	agouti related neuropeptide	protein_coding
17229412	2.2	5.86e-06	0.0008	Lrrc52	240899	ENSMUSG00000040485	leucine rich repeat containing 52	protein_coding
17299329	2.2	0.0002	0.0086	Lgals3	16854	ENSMUSG00000050335	lectin, galactose binding, soluble 3	protein_coding
17399649	2.2	4.41e-07	0.0002	Rab13	68328	ENSMUSG00000027935	RAB13, member RAS oncogene family	protein_coding
17470829	2.2	0.009	0.1062	Rnu7	19866	ENSMUSG00000089083	U7 small nuclear RNA; gene rich cluster, C10 gene	SnRNA
17470829	2.2	0.009	0.1062	Grcc10	14790	ENSMUSG00000072772	gene rich cluster, C10 gene	protein_coding
17548673	2.2	4.75e-05	0.0034
17336494	2.19	4.35e-06	0.0007	H2-Ab1	14961	ENSMUSG00000073421	histocompatibility 2, class II antigen A, beta 1	protein_coding
17337122	2.19	1.81e-05	0.0018	H2-Q6	110557	ENSMUSG00000073409	histocompatibility 2, Q region locus 6	protein_coding
17389481	2.19	1.42e-07	7.53e-05	Arhgap11a	228482	ENSMUSG00000041219	Rho GTPase activating protein 11A	protein_coding
17409986	2.19	2.31e-06	0.0005	4933405D12Rik	74057	ENSMUSG00000097852	RIKEN cDNA 4933405D12 gene	lncRNA
17479647	2.18	1.8e-05	0.0017	Slc28a1	434203	ENSMUSG00000025726	solute carrier family 28 (sodium-coupled nucleoside transporter), member 1	protein_coding
17526776	2.16	1.98e-07	9.12e-05	Ncam1	17967	ENSMUSG00000039542	neural cell adhesion molecule 1	protein_coding
17343813	2.15	8.03e-05	0.0047	H2-Aa	14960	ENSMUSG00000036594	histocompatibility 2, class II antigen A, alpha	protein_coding
17410435	2.14	1.09e-05	0.0013	Npnt	114249	ENSMUSG00000040998	nephronectin	protein_coding
17529855	2.14	1.74e-07	8.71e-05	Zbtb38	245007	ENSMUSG00000040433	zinc finger and BTB domain containing 38	protein_coding
17230111	2.13	0.0023	0.0458	Ifi205	226695	ENSMUSG00000054203	interferon activated gene 205	protein_coding
17315245	2.13	3.21e-05	0.0025	Krt18	16668	ENSMUSG00000023043	keratin 18	protein_coding
17399485	2.13	3.72e-05	0.0028	Kcnn3	140493	ENSMUSG00000000794	potassium intermediate/small conductance calcium-activated channel, subfamily N, member 3	protein_coding
17457962	2.13	9.19e-07	0.0003	Tas2r135	387512	ENSMUSG00000056203	taste receptor, type 2, member 135	protein_coding
17217415	2.12	0.0002	0.0084	Mybph	53311	ENSMUSG00000042451	myosin binding protein H	protein_coding
17258644	2.11	3.15e-05	0.0025	BC018473	193217	ENSMUSG00000056032	cDNA sequence BC018473	lncRNA
17278998	2.11	0.0007	0.0209
17326147	2.11	4.73e-06	0.0007	Ift57	73916	ENSMUSG00000032965	intraflagellar transport 57	protein_coding
17399604	2.11	6.2e-08	4.53e-05	Nup210l	77595	ENSMUSG00000027939	nucleoporin 210-like	protein_coding
17217428	2.1	1.33e-07	7.14e-05	Myog	17928	ENSMUSG00000026459	myogenin	protein_coding
17262783	2.1	3.48e-05	0.0027	Slc22a4	30805	ENSMUSG00000020334	solute carrier family 22 (organic cation transporter), member 4	protein_coding
17415302	2.1	1.01e-05	0.0013
17245231	2.09	0.0002	0.0089	Lyz1	17110	ENSMUSG00000069515	lysozyme 1	protein_coding
17335338	2.09	0.0004	0.0144	Gm49799		ENSMUSG00000088022	Predicted gene, 49799 [Source:MGI Symbol;Acc:MGI:6270458]	ncRNA
17335338	2.09	0.0004	0.0144	Gm22146	102639006		predicted gene, 22146	ncRNA
17350982	2.09	1.29e-05	0.0014	Mir5107	100628611	ENSMUSG00000093327	microRNA 5107	miRNA
17350982	2.09	1.29e-05	0.0014	Cd74	16149	ENSMUSG00000024610	CD74 antigen (invariant polypeptide of major histocompatibility complex, class II antigen-associated); microRNA 5107	protein_coding
17447041	2.09	0.0026	0.0494	Gm15614	102640951	ENSMUSG00000085234	predicted gene 15614	ncRNA
17276934	2.08	1.05e-07	5.99e-05	Ttc9	69480	ENSMUSG00000042734	tetratricopeptide repeat domain 9	protein_coding
17322125	2.08	4.4e-07	0.0002
17319554	2.07	2.86e-08	2.9e-05	Pmm1	29858	ENSMUSG00000022474	phosphomannomutase 1	protein_coding
17336820	2.07	6.87e-07	0.0002	Gm20481		ENSMUSG00000092609	predicted gene 20481 [Source:MGI Symbol;Acc:MGI:5141946]	protein_coding
17402350	2.07	2.62e-06	0.0005	Fabp2	14079	ENSMUSG00000023057	fatty acid binding protein 2, intestinal	protein_coding
17521711	2.07	1.38e-05	0.0015	1700102P08Rik	112418	ENSMUSG00000032611	RIKEN cDNA 1700102P08 gene	protein_coding
17526114	2.07	0.0012	0.0296	Gm38444	102632388		predicted gene, 38444	ncRNA
17526114	2.07	0.0012	0.0296	Rnf26	213211	ENSMUSG00000053128	ring finger protein 26	protein_coding
17264124	2.06	1.76e-08	2.08e-05	Arhgap44	216831	ENSMUSG00000033389	Rho GTPase activating protein 44	protein_coding
17351444	2.06	1.57e-08	1.94e-05	Chmp1b	67064	ENSMUSG00000109901	charged multivesicular body protein 1B	protein_coding
17525653	2.06	1.2e-06	0.0003	Spa17	20686	ENSMUSG00000001948	sperm autoantigenic protein 17	protein_coding
17388999	2.05	7.39e-08	5.04e-05	Prrg4	228413	ENSMUSG00000027171	proline rich Gla (G-carboxyglutamic acid) 4 (transmembrane)	protein_coding
17480740	2.05	7.05e-06	0.001	Ucp2	22228	ENSMUSG00000033685	uncoupling protein 2 (mitochondrial, proton carrier)	protein_coding
17274294	2.04	6.86e-06	0.0009	Odc1	18263	ENSMUSG00000011179	ornithine decarboxylase, structural 1	protein_coding
17421540	2.04	9.91e-08	5.99e-05	Nppb	18158	ENSMUSG00000029019	natriuretic peptide type B	protein_coding
17439131	2.04	0.0022	0.0449	Stbd1	52331	ENSMUSG00000047963	starch binding domain 1	protein_coding
17548315	2.04	0.0027	0.0501
17216868	2.03	0.0004	0.0139	Mir128-1	387147	ENSMUSG00000065520	microRNA 128-1	miRNA
17295482	2.03	5.29e-09	1.3e-05	Map1b	17755	ENSMUSG00000052727	microtubule-associated protein 1B	protein_coding
17464503	2.03	2.19e-10	1.26e-06	2810474O19Rik	67246	ENSMUSG00000032712	RIKEN cDNA 2810474O19 gene	protein_coding
17240665	2.02	0.0101	0.1144	Gm26016		ENSMUSG00000077591	predicted gene, 26016 [Source:MGI Symbol;Acc:MGI:5455793]	snoRNA
17285834	2.02	0.0002	0.0076	Hist1h2bg	319181	ENSMUSG00000058385	histone cluster 1, H2bg	protein_coding
17458439	2.02	0.0001	0.0069	Gpnmb	93695	ENSMUSG00000029816	glycoprotein (transmembrane) nmb	protein_coding
17216478	2.01	6.51e-06	0.0009	Serpinb8	20725	ENSMUSG00000026315	serine (or cysteine) peptidase inhibitor, clade B, member 8	protein_coding
17227309	2.01	5.19e-07	0.0002	Gm22796		ENSMUSG00000087859	predicted gene, 22796 [Source:MGI Symbol;Acc:MGI:5452573]	snRNA
17509455	2.01	1.73e-05	0.0017	Sap30	60406	ENSMUSG00000031609	sin3 associated polypeptide	protein_coding
17486930	2	7.45e-08	5.04e-05	Arhgap35	232906	ENSMUSG00000058230	Rho GTPase activating protein 35	protein_coding
17500957	2	4.48e-08	3.68e-05	Lrp2bp	67620	ENSMUSG00000031637	Lrp2 binding protein	protein_coding
17299998	-2.01	0.0109	0.1198	Trav9-1	627324	ENSMUSG00000096900	T cell receptor alpha variable 9-1	other
17370478	-2.01	1.28e-06	0.0003	Nr6a1os	102640822	ENSMUSG00000085201	nuclear receptor subfamily 6, group A, member 1, opposite strand	ncRNA
17273159	-2.02	2.95e-05	0.0024	Ppp1r27	68701	ENSMUSG00000025129	protein phosphatase 1, regulatory subunit 27	protein_coding
17455801	-2.02	6.7e-07	0.0002	Col1a2	12843	ENSMUSG00000029661	collagen, type I, alpha 2	protein_coding
17516740	-2.02	0.0011	0.0284	Scn4b	399548	ENSMUSG00000046480	sodium channel, type IV, beta	protein_coding
17257651	-2.03	0.0002	0.0106	Gm11716	102640379	ENSMUSG00000086298	predicted gene 11716	lncRNA
17271118	-2.03	2.59e-05	0.0022	Pitpnc1	71795	ENSMUSG00000040430	phosphatidylinositol transfer protein, cytoplasmic 1	protein_coding
17385363	-2.03	0.0168	0.1548	Gm23315		ENSMUSG00000088628	predicted gene, 23315 [Source:MGI Symbol;Acc:MGI:5453092]	snoRNA
17324835	-2.05	7.36e-05	0.0044	Tfrc	22042	ENSMUSG00000022797	transferrin receptor	protein_coding
17400250	-2.07	5.44e-07	0.0002	Sema6c	20360	ENSMUSG00000038777	sema domain, transmembrane domain (TM), and cytoplasmic domain, (semaphorin) 6C	protein_coding
17257660	-2.12	6.45e-07	0.0002	Gm11714		ENSMUSG00000087113	predicted gene 11714 [Source:MGI Symbol;Acc:MGI:3649214]	lncRNA
17231477	-2.15	1.8e-05	0.0017	Myct1	68632	ENSMUSG00000046916	myc target 1	protein_coding
17398139	-2.16	2.71e-05	0.0023	Mlf1	17349	ENSMUSG00000048416	myeloid leukemia factor 1	protein_coding
17528247	-2.18	5.23e-07	0.0002	Kbtbd13	74492	ENSMUSG00000054978	kelch repeat and BTB (POZ) domain containing 13	protein_coding
17372725	-2.2	7.98e-07	0.0002	Aplnr	23796	ENSMUSG00000044338	apelin receptor	protein_coding
17322429	-2.21	9.98e-09	1.5e-05	Ppp1r1a	58200	ENSMUSG00000022490	protein phosphatase 1, regulatory (inhibitor) subunit 1A	protein_coding
17548532	-2.21	2.99e-05	0.0024
17349514	-2.23	0.0015	0.0339	Egr1	13653	ENSMUSG00000038418	early growth response 1	protein_coding
17281451	-2.27	0.0045	0.0692	Gm26015		ENSMUSG00000077590	predicted gene, 26015 [Source:MGI Symbol;Acc:MGI:5455792]	snoRNA
17231248	-2.33	1.95e-05	0.0018	G0s2	14373	ENSMUSG00000009633	G0/G1 switch gene 2	protein_coding
17257657	-2.42	5.45e-06	0.0008	Gm11713	102640313	ENSMUSG00000085245	predicted gene 11713	lncRNA
17306045	-2.45	2.97e-06	0.0005	Klhl33	546611	ENSMUSG00000090799	kelch-like 33	protein_coding
17268103	-2.54	8.59e-07	0.0002
17306049	-2.56	3.58e-06	0.0006	Klhl33	546611	ENSMUSG00000090799	kelch-like 33	protein_coding
17255260	-2.63	3.68e-07	0.0001	Col1a1	12842	ENSMUSG00000001506	collagen, type I, alpha 1	protein_coding
17220941	-2.8	5.22e-06	0.0008
17265164	-2.81	2.45e-07	0.0001	Bcl6b	12029	ENSMUSG00000000317	B cell CLL/lymphoma 6, member B	protein_coding
17306623	-3.09	2.64e-05	0.0023	Mir208b	100124433	ENSMUSG00000077928	microRNA 208b	miRNA
17255227	-3.23	3.29e-07	0.0001	Chad	12643	ENSMUSG00000039084	chondroadherin	protein_coding
17353370	-3.5	2.14e-07	9.69e-05	Nrep	27528	ENSMUSG00000042834	neuronal regeneration related protein	protein_coding
17486761	-3.66	7.74e-05	0.0046	Obox4-ps35		ENSMUSG00000092576	Oocyte specific homeobox 4, pseudogene 35 [Source:MGI Symbol;Acc:MGI:3646889].	processed_pseudogene
17236816	-3.83	1.27e-10	8.72e-07	Kera	16545	ENSMUSG00000019932	keratocan	protein_coding
Table S2. Genes with altered expression as defined by p.value<0.01 and -2≤ fold change ≥2 in soleus between young and old Lmnap.H222P/H222P mice, related to FigureS2.
