# Supplementary material for: The non-muscle ADF/cofilin-1 controls sarcomeric actin filament integrity and force production in striated muscle laminopathies
Source: Cell Rep. 2021 Aug 24;36(8):109601. doi: 10.1016/j.celrep.2021.109601 (PMC8411111; doi:10.1016/j.celrep.2021.109601)
Supplement: Table S3. Primer listing, related to Key resources table [file mmc3.xlsx]

## Sheet: Table S3
Primer forward Col1a2 :	CCGTGCTTCTCAGAACATCA
Primer reverse Col1a2 :	GAGCAGCCATCGACTAGGAC
Primer forward Col3a1 :	TGTGGACATTGGCCCTGTTT
Primer reverse Col3a1 :	TGGTCACTTGCACTGGTTGA
Primer forward Ctgf :	GTGTGCACTGCCAAAGATGG
Primer reverse Ctgf :	TGCTTTGGAAGGACTCACCG
Primer forward Pcp4 :	GTGAGAGACAAAGTGCCGGA
Primer reverse Pcp4 :	TCTCTGGTGCATCCATGTCG
Primer forward Myl10 :	CTGACCGGTTCAGTGAGGAG
Primer reverse Myl10 :	ACAGACATCTGGCGGGAAAG
Primer forward Egr1 :	TGACCAATCCTCCGACCTCT
Primer reverse Egr1 :	AGATGGGACTGCTGTCGTTG
Primer forward Nmnat1 :	CCACCACCGAATCATCATGG
Primer reverse Nmnat1 :	AGACTTTCCCACGTATCCACT
Primer forward Nampt :	GCAGAAGCCGAGTTCAACATC
Primer reverse Nampt :	TTTTCACGGCATTCAAAGTAGGA
Primer forward Tceal7 :	TCCCTTTTAAAGCAGTGGCCT
Primer reverse Tceal7 :	TGGCTGTAGCCGAAACTGAG
Primer forward S100a4 :	TACCATGGCAAGACCCTTGG
Primer reverse S100a4 :	TGTCACCCTCTTTGCCTGAG
Primer forward Lgals3 :	CTCCGGGAAATCAGCCAACT
Primer reverse Lgals3 :	CACTCCTAAGGCACACAGGG
Primer forward Ankrd1 :	CTGTGAGGCTGAACCGCTAT
Primer reverse Ankrd1 :	TTCTTGACCTTGAGGTCCGC
Primer forward Tnfrsf23 :	TGAGTCACTGGTTCCTCTTGC
Primer reverse Tnfrsf23 :	CTGGTATTCACCATCGGGACA
Primer forward Uchl1 :	TCCCCCGAAGATAGAGCCAA
Primer reverse Uchl1 :	GTCATCTACCCGACACTGGC
Primer forward Sln :	GCACTAGGTCCTTGGCATGT
Primer reverse Sln :	AAGCTAAGGCTCACTGGCTG
Primer forward Ahnak2 :	AGGTCCGAGTCAGTGGATGA
Primer reverse Ahnak2 :	TCAATCGCGTGTTCTAGGGG
Primer forward Actc1 :	GGATGTGTGACGACGAGGAG
Primer reverse Actc1 :	GATGGACGGGAAGACAGCTC
Primer forward Fam171b :	ACGTCTTGACATCTCTGCCG
Primer reverse Fam171b :	TATTTGCTTGGCTTTGCGGG
Primer forward Prkaa1 :	GTCAAAGCCGACCCAATGATA
Primer reverse Prkaa1 :	CGTACACGCAAATAATAGGGGTT
Primer forward Mybph :	TGACAGGAAAAGCCACCTCTG
Primer reverse Mybph :	CCAGAAGGCTCTGTAGTGGG
Primer forward Eda2r :	GCACTTGGGGACATCACAGA
Primer reverse Eda2r :	TGGACCCGATTGATGACAGC
Primer forward Rplp0 :	CTCCAAGCAGATGCAGCAGA
Primer reverse Rplp0 :	ATAGCCTTGCGCATCATGGT
